# Supplementary material for: Stress-induced changes in miRNA biogenesis and functioning
Source: Cell Mol Life Sci. 2017 Jul 17;75(2):177–91. doi: 10.1007/s00018-017-2591-0 (PMC5756259; doi:10.1007/s00018-017-2591-0)
Supplement: Supplementary file 1 — Supplementary Table 1 Examples of miRNA deregulation in HD, AD, PD and ALS. (XLSX 28 kb) [file 18_2017_2591_MOESM1_ESM.xlsx]

## Sheet: Arkusz1
Disease	miRNA	Targets	Expression pattern	Tissue/ cell line	Comments	References
HD	miR-9/miR-9*	REST, CoREST	down	human cortex	correlation with HD grade	123
HD	miR-10b-5p, miR-486-5p	-	up	human plasma	potential biomarkers	117
HD	miR-22	inhibits estrogen signaling	down	YAC128 and R6/2 mice and (3NP)-induced rat model	-	131
HD	miR-29	VDAC1	down	BALB/c mice	-	127
HD	miR-29b	REST	down	human cortex	correlation with HD grade	123
HD	pre-miR-29a	VDAC1, REST	up	human parietal cortical tissues	-	126
HD	miR-34a	Sirt1	up	Balb/c mice CNS (spinal cord, cerebellum, medulla oblongata, pons, mesencephalon, thalamus, hypothalamus, hippocampus, amygdala, neocortex, olfactory bulb, eye, and pituitary gland)	-	129
HD	miR-34a	Sirt1	up	mouse PBMCs and plasma	up-regulation of miR-34a level correlates with down-regulation of SIRT1	130
HD	miR-34b	BCL2	up	NT2 cells, human plasma	miR-34b is detectable in plasma	118
HD	miR-124a	-	down	human cortex	no correlation with HD grade	123
HD	miR-128	Sirt1	down	YAC128 and R6/2 mice and (3NP)-induced rat model	-	131
HD	pre-miR-132	p250GAP	down	R6/2 transgenic mice cortex and human parietal cortical tissues	loss of mir-132 leads to higher levels of p250GAP mRNA	126
HD	miR-132	SIRT1	up	human cortex	strong effect observed in HD grade 3/4	123
HD	pre-miR-330	-	up	human parietal cortical tissues	-	126
AD	miR-9	REST, BACE1	down	human cortex	-	124
AD	miR-9	REST, BACE2	up	human brain tissue, hippocampus	-	125
AD	miR-132-3p	SIRT1	down	hippocampus, the prefrontal cortex and the temporal gyrus, late-onset AD (LOAD) patients	-	137
AD	miR-16	APP, BCL2	up/down	hippocampus, AD patients	grade-dependent up- (III-IV) or down-regulation (VI)	119
AD	miR-16	App	down	SAMP8 mice, hippocampus	miR-16 is the post-transcriptional regulator of APP, lower expression of miR-16 lead to APP protein accumulation in AD mice	154
AD	miR-29a/b-1	BACE1	down	human tissues and cell lines: HeLa, SK-N-SH, HEK293	in the subgroup of AD patients with increased BACE1 expression, the expression levels of miR-29a and -29b-1 are significantly decreased	124
AD	miR-34a	Bcl2	up	APPswe/PSDeltaE9 mice cerebral cortex; SH-SY5Y cell line	miR-34a directly inhibits bcl2 translation in SH-SY5Y cells, expression of miR-34a is inversely correlated with the protein level of bcl2 in mice	128
AD	miR-34c	Sirt1	up	mouse hippocampus	elevated hippocampal miR-34c levels correlated with decreased SIRT1 protein levels	133
AD	miR-101	APP, BCL2L11	up	cortex and cerebellum of humans, chimpanzees and rhesus macaques	-	147
AD	miR-106b	APP, BCL2L12	down	human neuronal cell lines	-	160
AD	miR-15/107 (miR-15a, miR-15b, miR-16, miR-103, miR-107, miR-195, miR-424, miR-497, and miR-503)	-	down	human temporal cortex	miR-15/107 cluster is down-regulated in a grey matter; miR-424 up-regulated in a white matter	134
AD	miR-107	BACE1	down	human brain tissue	decrease of miR-107 results in increased expression of BACE1	161
AD	miR-124	Bace1	down	PC12 cell line and rat primary hippocampal neurons	decreased miR-124 level correlates with increased expression of BACE1	156
AD	miR-124a	-	down	human hippocampus	-	125
AD	miR-125b	fGF20	up	human hippocampus	-	125
AD	miR-128	SIRT1	up	human hippocampus	-	125
AD	miR-146	Brca1, Rock1	up	Tg2576, TgCRND8, PSAPP, 3xTg-AD and 5xFAD mouse models of AD	-	142
AD	miR-146a	NF-kappaB	up	human neural (HN) cells	-	143
AD	miR-146a	NF-kappaB	up	human brain tissues	-	144
AD	miR-146	BRCA1, ROCK1	up/down	AD patients, cerebrospinal fluid (CSF) and hippocampus samples	grade-dependent up- (III-IV) or down-regulation (VI) in hippocampus	119
AD	miR-146a	BRCA1, ROCK1	down	AD patients, cerebrospinal fluid (CSF)	-	119
AD	miR-153	App, Aplp2	down	APPswe/PSΔE9 mouse model	decrease of miR-153 results in increased expression of APP and APLP2; at the age of 3-month, the level of miR-153 was abnormally decreased, then at the age of 6-month a compensatory function was activated, at the age of 9-month miR-153 level was reduced	157
AD	miR-153	APP, APLP2	down	human brain specimens and human primary brain cultures	decrease of miR-153 expression level results in increased expression of APP and APLP2	159
AD	miR-195	Bace1	down	SAMP8 mice	decrease of miR-195 expression level results in increased expression of Aβ	158
AD	miR-200c	PTEN	up	APPswe/PS1ΔE9 mice brain tissue, human plasma	miR-200c level was increased at 4-month old mice and peaked at 6 months of age, then decreased to about baseline and stayed at that level; the plasma miR-200c levels (moderate to severe AD) were AD grade-dependent	145
AD	miR-298	BACE1, APP	down	cultured neuronal (N2a) and fibroblastic (NIH 3T3) cells and chimeric mouse/human β-amyloid precursor protein (APPSwe/PS1)	-	146
AD	miR-328	BACE1, APP	down	cultured neuronal (N2a) and fibroblastic (NIH 3T3) cells and chimeric mouse/human β-amyloid precursor protein (APPSwe/PS1)	-	146
AD	miR-424	APP	up	human temporal cortex	up-regulated in white matter	134
AD	miR-501-3p	-	up/down	human brain tissue and blood	decrease expression level of miR-501-3p in serum, increase in brain	120
PD	miR-7	Nlrp3	down	MPTP-induced PD mouse model, brain	decrease expression level of miR-7 correlates with up-regulation of Nlrp3	139
PD	miR-7	PARK1	down	human neuroblastoma SH-SY5Y and mouse neuroblastoma NS20Y cell lines	miR-7 expression decreases, possibly contributing to increased alpha-synuclein expression	140
PD	miR-10b-p5	BCL2L11	down	prefrontal cortex, PD patients	positive correlation with the age of onset; higher miRNA levels correspond to later age of PD onset	153
PD	miR-34b/c	DJ1, PARKIN	down	PD patients, brain samples (amygdala, substantia nigra, frontal cortex, cerebellum)	decreased level of miR-34b/c results in decreased level of DJ1 and PARKIN proteins, down-regulation of miR-34b/c observed in all stages of PD	132
PD	miR-132	Nurr1	up	rats brains	up-regulation of miR-132 results in down-regulation of Nurr1	138
PD	miR-133b	Pitx3	down	Aphakia mice and 6-OHDA-treated mice	MiR-133b regulates the maturation and function of midbrain dopaminergic neurons within a negative feedback circuit that includes the paired-like homeodomain transcription factor Pitx3	149
PD	miR-133b	PITX3	down	human blood	mutations/polymorphisms in miR-133 did not contribute to the risk of PD suffering	150
PD	miR-135a-5p	Rock2	down	C57BL/6J mice	MiR-135a-5p-regulated ROCK2 may play a role in the protective effects of hydrogen sulfide against Parkinson's disease	151
PD	miR-433	FGF20	SNP	human blood	polymorphism in FGF20 gene influences target recognition by miR-433 and thereby increasing α-synuclein level	152
ALS	miR-1	-	down	ALS mouse model	-	141
ALS	miR-23a	PGC-1α	up	skeletal muscles from ALS patients	miR-23a is a direct repressor of PGC-1α translation	136
ALS	miR-29b	HDAC4	up	skeletal muscles from ALS patients, G93A ALS mice	-	136
ALS	miR-125	A20	up	mice brains	elevated level of miR-125 results in an A20 increase and indirect activation of microglia	135
ALS	miR-133b	Pitx3	up	ALS mouse model	-	141
ALS	miR-133a	-	down	ALS mouse model	-	141
ALS	miR-206	HDAC4	up	skeletal muscles from ALS patients, G93A ALS mice	-	136
ALS	miR-206	Hdac4	up	ALS mouse model	-	141
ALS	miR-206	HDAC4	up	human muscles and plasma	-	122
ALS	miR-338-3p	AATK	up	human blood leucocytes, cerebrospinal fluid, serum, and spinal cord	-	121
ALS	miR-424	VAPB	up	human muscles and plasma	increase of miR-424 level causes decrease of VAPB level	122
ALS	miR-455	ATXN1, ATXN3, APP	up	skeletal muscles from ALS patients	-	136
